# Supplementary material for: Sequencing Degraded RNA Addressed by 3' Tag Counting
Source: PLoS One. 2014 Mar 14;9(3):e91851. doi: 10.1371/journal.pone.0091851 (PMC3954844; doi:10.1371/journal.pone.0091851)
Supplement: Table S1 — Data for each library in units of millions of reads. The raw reads are split into quality reads and low quality/short reads. The quality reads are split into unmapped reads and mapped reads. The mapped reads are split into ribosomal reads and non-ribosomal reads. Finally the non-ribosomal reads are split into duplicate reads and useable reads. The low quality/short reads, unmapped reads, ribosomal reads and the duplicate reads are all discarded from analysis. (XLSX) [file pone.0091851.s009.xlsx]

## Sheet: Sheet1
Library namea	Raw reads	Low quality/ short reads	Quality reads	Unmapped reads	Mapped reads	Ribosomal readsb	Useable readsc	Duplicate readsd
RIN10A_polyA	74.51	6.43	68.08	5.57	62.51	0.58 (0.9%)	61.93 (83.1%)	11.67 (18.8%)
RIN10B_polyA	60.17	6.69	53.48	4	49.48	0.53 (1.1%)	48.95 (81.4%)	7.96 (16.3%)
RIN10C_polyA	65.49	7.03	58.46	4.23	54.24	0.57 (1.1%)	53.66 (81.9%)	8.84 (16.5%)
RIN8A_polyA	50.03	4.91	45.12	3.95	41.17	0.49 (1.2%)	40.68 (81.3%)	7.89 (19.4%)
RIN8C_polyA	52.83	5.98	46.85	3.86	42.99	0.46 (1.1%)	42.53 (80.5%)	8.06 (19.0%)
RIN6A_polyA	41.11	4.94	36.17	3.86	32.31	0.42 (1.3%)	31.89 (77.6%)	6.71 (21.0%)
RIN6B_polyA	47.67	6.17	41.5	3.09	38.41	1.43 (3.7%)	36.98 (77.6%)	6.89 (18.6%)
RIN6C_polyA	56.95	7.02	49.93	3.44	46.49	0.76 (1.6%)	45.73 (80.3%)	9.17 (20.1%)
RIN4A_polyA	63.15	6.19	56.96	5.42	51.54	0.66 (1.3%)	50.88 (80.6%)	13.22 (26.0%)
RIN4B_polyA	49.52	7.3	42.22	3.97	38.25	1.49 (3.9%)	36.77 (74.3%)	9.34 (25.4%)
RIN4C_polyA	36.35	5.76	30.59	2.94	27.65	0.60 (2.2%)	27.04 (74.4 %)	5.75 (21.3%)
RIN2A_polyA	49.1	7.7	41.4	4.89	36.51	0.61 (1.7%)	35.9 (73.1%)	14.48 (40.3%)
RIN6A_RM	43.68	3	40.68	4.93	35.75	28.19 (78.9%)	7.56 (17.3%)	1.10 (14.6%)
RIN4A_RM	52.88	3.5	49.38	6.13	43.25	32.82 (75.9%)	10.43 (19.7%)	1.00 (9.6%)
RIN4B_RM	49.51	2.94	46.57	6.07	40.5	31.60 (78.0%)	8.9 (18.0%)	0.90 (10.1%)
RIN2A_RM	53.33	3.25	50.08	7.09	43	36.16 (84.1%)	6.84 (12.8%)	0.69 (10.1%)
apolyA = samples enriched with poly A selection. RM = samples enriched with ribosomal depletion using the RiboMinus kit.
bThe percentage of ribosomal reads is calculated as the percentage of mapped reads.
cThe percentage of useable reads is calculated as the percentage of raw reads.
dThe percentage of duplicate reads is calculated as the percentage of the useable reads. These were not removed for the differential expression analysis.
