# Supplementary material for: Sequencing Degraded RNA Addressed by 3' Tag Counting
Source: PLoS One. 2014 Mar 14;9(3):e91851. doi: 10.1371/journal.pone.0091851 (PMC3954844; doi:10.1371/journal.pone.0091851)
Supplement: Table S2 — List of non-histone protein coding genes without poly A tail. From the differential expression between the groups RIN 10 and RiboMinus (RIN 2-6) we identify genes that have much higher expression in the RiboMinus group than in the RIN 10 group. Many of those genes are histone genes, known to be without poly A tail. This table lists other genes that potentially also lack a poly A tail judging from their expression profile (Figure 6c). (XLSX) [file pone.0091851.s010.xlsx]

## Sheet: Sheet1
Ensembl gene ID	HGNC symbol	Descriptive name	Fold change	Adjusted p value
ENSG00000091879	ANGPT2	angiopoietin 2	Inf	0.0025
ENSG00000115474	KCNJ13	potassium inwardly-rectifying channel	Inf	0.0001
ENSG00000134962	KLB	klotho beta	Inf	0.0004
ENSG00000172548	NIPAL4	NIPA-like domain containing 4	Inf	0
ENSG00000181722	ZBTB20	zinc finger and BTB domain containing 20	144	0
ENSG00000187699	C2orf88	chromosome 2 open reading frame 88	Inf	0
ENSG00000197714	ZNF460	zinc finger protein 460	109	0
ENSG00000203630	AL136531.1	Uncharacterized protein	Inf	0.0019
ENSG00000205147	AC016586.1 (Ensembl)	Uncharacterized protein	Inf	0.0018
ENSG00000212124	TAS2R19	taste receptor, type 2, member 19	Inf	0.0004
ENSG00000213132	AC022498.1 (Ensembl)	Uncharacterized protein	Inf	0.0002
ENSG00000221962	TMEM14E	transmembrane protein 14E	Inf	0
ENSG00000244476	ERVFRD-1	endogenous retrovirus group FRD, member 1	Inf	0
ENSG00000255823	MTRNR2L8	MT-RNR2-like 8	116	0
ENSG00000256045	MTRNR2L10	MT-RNR2-like 10	Inf	0
ENSG00000256188	TAS2R30	taste receptor, type 2, member 30	Inf	0
ENSG00000256618	MTRNR2L1	MT-RNR2-like 1	189	0
ENSG00000256895	BLID	BH3-like motif containing, cell death inducer	Inf	0.0004
