# Supplementary material for: Sequencing Degraded RNA Addressed by 3' Tag Counting
Source: PLoS One. 2014 Mar 14;9(3):e91851. doi: 10.1371/journal.pone.0091851 (PMC3954844; doi:10.1371/journal.pone.0091851)
Supplement: Table S3 — Effects of the 3TC method on differential expression for various length restrictions. Here the isoform filtering is done by selecting the isoform which has the highest expression in the RIN 10 group. (XLSX) [file pone.0091851.s011.xlsx]

## Sheet: Sheet1
RIN 10 vs. RIN 8
Length restriction	Expressed genes	DEGs	DEGs (%)	Sensitivity
whole	12212	4344	35.5716	1
1500	11827	413	3.49201	0.968474
1000	11458	278	2.42625	0.938257
500	10210	116	1.13614	0.836063
200	5065	2	0.0394867	0.414756
RIN 10 vs. RIN 6
Length restriction	Expressed genes	DEGs	DEGs (%)	Sensitivity
whole	12209	6841	56.0324	1
1500	11873	2065	17.3924	0.972479
1000	11553	1606	13.9012	0.946269
500	10459	703	6.72148	0.856663
200	5890	55	0.933786	0.482431
RIN 10 vs. RIN 4
Length restriction	Expressed genes	DEGs	DEGs (%)	Sensitivity
whole	12200	6897	56.5328	1
1500	11893	2794	23.4928	0.974836
1000	11604	2100	18.0972	0.951148
500	10638	1056	9.92668	0.871967
200	6700	115	1.71642	0.54918
RIN 10 vs. RIN 2
Length restriction	Expressed genes	DEGs	DEGs (%)	Sensitivity
whole	12224	6795	55.5874	1
1500	11876	3635	30.6079	0.971531
1000	11592	2259	19.4876	0.948298
500	10790	707	6.55236	0.88269
200	7818	128	1.63725	0.639562
RIN 10 vs. RM (2-6)
Length restriction	Expressed genes	DEGs	DEGs (%)	Sensitivity
whole	11721	3778	32.2327	1
1500	11167	1661	14.8742	0.952734
1000	10583	1078	10.1861	0.902909
500	8649	414	4.78668	0.737906
200	3115	146	4.687	0.265762
RIN 8 vs. RIN 6
Length restriction	Expressed genes	DEGs	DEGs (%)	Sensitivity
whole	12171	125	1.02703	1
1500	11891	48	0.403667	0.976994
1000	11607	48	0.413544	0.95366
500	10619	18	0.169507	0.872484
200	6533	0	0	0.536768
RIN 8 vs. RIN 4
Length restriction	Expressed genes	DEGs	DEGs (%)	Sensitivity
whole	12162	1583	13.016	1
1500	11907	429	3.60292	0.979033
1000	11640	320	2.74914	0.957079
500	10767	235	2.18259	0.885298
200	7231	28	0.387222	0.594557
RIN 8 vs. RIN 2
Length restriction	Expressed genes	DEGs	DEGs (%)	Sensitivity
whole	12187	2955	24.2471	1
1500	11925	1582	13.2662	0.978502
1000	11701	996	8.51209	0.960121
500	10995	399	3.62892	0.902191
200	8422	65	0.771788	0.691064
RIN 6 vs. RIN 4
Length restriction	Expressed genes	DEGs	DEGs (%)	Sensitivity
whole	12124	310	2.55691	1
1500	11888	52	0.437416	0.980534
1000	11639	40	0.343672	0.959997
500	10818	22	0.203365	0.89228
200	7380	2	0.0271003	0.60871
RIN 6 vs. RIN 2
Length restriction	Expressed genes	DEGs	DEGs (%)	Sensitivity
whole	12128	2661	21.941	1
1500	11910	1951	16.3812	0.982025
1000	11675	1395	11.9486	0.962648
500	10962	577	5.26364	0.903859
200	8284	114	1.37615	0.683047
RIN 4 vs. RIN 2
Length restriction	Expressed genes	DEGs	DEGs (%)	Sensitivity
whole	12075	764	6.32712	1
1500	11901	770	6.47004	0.98559
1000	11685	723	6.18742	0.967702
500	11043	457	4.13837	0.914534
200	8575	95	1.10787	0.710145
Control (U251 vs. U2OS)
Length restriction	Expressed genes	DEGs	DEGs (%)	Sensitivity
whole	13609	10263	75.4133	1
1500	13155	9445	71.7978	0.96664
1000	12784	8688	67.9599	0.939378
500	11701	6805	58.1574	0.859799
200	8186	2827	34.5346	0.601514
