# Supplementary material for: Sequencing Degraded RNA Addressed by 3' Tag Counting
Source: PLoS One. 2014 Mar 14;9(3):e91851. doi: 10.1371/journal.pone.0091851 (PMC3954844; doi:10.1371/journal.pone.0091851)
Supplement: Table S4 — Effects of the 3TC method on differential expression for various length restriction using alternative isoform filtering approach. Here the isoform filtering is done by selecting the isoform/s which is/are closest to the 3' end of the gene. (XLSX) [file pone.0091851.s012.xlsx]

## Sheet: Sheet1
RIN 10 vs. RIN 8
Length restriction	Expressed genes	DEGs	DEGs (%)	Sensitivity
whole	10587	3737	35.298	1
1500	10051	367	3.65138	0.949372
1000	9612	248	2.58011	0.907906
500	8224	92	1.11868	0.776802
200	3715	4	0.107672	0.350902
RIN 10 vs. RIN 6
Length restriction	Expressed genes	DEGs	DEGs (%)	Sensitivity
whole	10580	5857	55.3592	1
1500	10107	1660	16.4243	0.955293
1000	9711	1124	11.5745	0.917864
500	8490	493	5.80683	0.802457
200	4386	34	0.775194	0.414556
RIN 10 vs. RIN 4
Length restriction	Expressed genes	DEGs	DEGs (%)	Sensitivity
whole	10573	5998	56.7294	1
1500	10127	2333	23.0374	0.957817
1000	9772	1630	16.6803	0.924241
500	8666	736	8.49296	0.819635
200	5066	64	1.26332	0.479145
RIN 10 vs. RIN 2
Length restriction	Expressed genes	DEGs	DEGs (%)	Sensitivity
whole	10604	5866	55.3187	1
1500	10118	3021	29.8577	0.954168
1000	9768	1827	18.7039	0.921162
500	8848	498	5.62839	0.834402
200	6058	63	1.03995	0.571294
RIN 10 vs. RM (2-6)
Length restriction	Expressed genes	DEGs	DEGs (%)	Sensitivity
whole	10161	3299	32.4673	1
1500	9433	1374	14.5659	0.928354
1000	8762	874	9.97489	0.862317
500	6821	293	4.29556	0.671292
200	2297	98	4.26643	0.22606
RIN 8 vs. RIN 6
Length restriction	Expressed genes	DEGs	DEGs (%)	Sensitivity
whole	10556	131	1.241	1
1500	10157	43	0.423353	0.962202
1000	9793	32	0.326764	0.927719
500	8634	8	0.0926569	0.817923
200	4938	0	0	0.467791
RIN 8 vs. RIN 4
Length restriction	Expressed genes	DEGs	DEGs (%)	Sensitivity
whole	10537	1446	13.7231	1
1500	10167	390	3.83594	0.964886
1000	9822	298	3.03401	0.932144
500	8790	146	1.66098	0.834203
200	5563	19	0.341542	0.527949
RIN 8 vs. RIN 2
Length restriction	Expressed genes	DEGs	DEGs (%)	Sensitivity
whole	10560	2510	23.7689	1
1500	10188	1419	13.9282	0.964773
1000	9894	832	8.40914	0.936932
500	9063	255	2.81364	0.858239
200	6590	34	0.515933	0.624053
RIN 6 vs. RIN 4
Length restriction	Expressed genes	DEGs	DEGs (%)	Sensitivity
whole	10499	281	2.67645	1
1500	10154	70	0.689383	0.96714
1000	9822	56	0.570149	0.935518
500	8854	19	0.214592	0.843318
200	5658	1	0.0176741	0.538908
RIN 6 vs. RIN 2
Length restriction	Expressed genes	DEGs	DEGs (%)	Sensitivity
whole	10506	2237	21.2926	1
1500	10178	1726	16.9581	0.96878
1000	9866	1210	12.2643	0.939082
500	9038	381	4.21553	0.86027
200	6452	53	0.821451	0.614125
RIN 4 vs. RIN 2
Length restriction	Expressed genes	DEGs	DEGs (%)	Sensitivity
whole	10444	697	6.67369	1
1500	10155	727	7.15903	0.972329
1000	9871	656	6.64573	0.945136
500	9121	274	3.00406	0.873324
200	6705	47	0.700969	0.641995
Control (U251 vs. U2OS)
Length restriction	Expressed genes	DEGs	DEGs (%)	Sensitivity
whole	11938	8987	75.2806	1
1500	11330	8065	71.1827	0.94907
1000	10869	7377	67.8719	0.910454
500	9629	5613	58.2927	0.806584
200	6273	2196	35.0072	0.525465
